# Supplementary material for: Use of Complementary and Alternative Therapies in People with Inflammatory Bowel Disease
Source: Int J Environ Res Public Health. 2024 Aug 28;21(9):1140. doi: 10.3390/ijerph21091140 (PMC11431664; doi:10.3390/ijerph21091140)
Supplement: Supplementary file 1 [file ijerph-21-01140-s001.zip]

Archive with 1 entries (1 files):
- ijerph-3145588-supplementary.pdf
